# Supplementary material for: Light Stress in Yeasts: Signaling and Responses in Creatures of the Night
Source: Int J Mol Sci. 2023 Apr 8;24(8):6929. doi: 10.3390/ijms24086929 (PMC10139380; doi:10.3390/ijms24086929)
Supplement: Supplementary file 1 [file ijms-24-06929-s001.zip]

Archive with 2 entries (2 files):
- Table S1 S cerevisiae genes R1.pdf
- Table S2 Diffusion of genes R1.pdf
